# Supplementary material for: Co-Morbidity Clusters in Post-COVID-19 Syndrome
Source: J Clin Med. 2024 Mar 2;13(5):1457. doi: 10.3390/jcm13051457 (PMC10934165; doi:10.3390/jcm13051457)
Supplement: Supplementary file 1 [file jcm-13-01457-s001.zip › Table S1.xlsx]

## Sheet: Munka1
Supplemantary Table S1: P-values of different correlations [significant values (α=0.05) showed with red]
Age	Age_21-30_FEV1	Age_31-40_FEV1	Age_41-50_FEV1	Age_51-60_FEV1	Age_61-70_FEV1	Age_71-80_FEV1	Age_81-90_FEV1			Gender	F_FEV1	M_FEV1			Days in hospital	FEV1_0-7	FEV1_8-14	FEV1_14+
Age_21-30_FEV1		0.875	0.4375	1.00	1.00	0.625	0.3711			F_FEV1		0.1272			FEV1_0-7		0.3935	0.2854
Age_31-40_FEV1			0.3804	0.2324	0.1078	0.1383	0.50			M_FEV1					FEV1_8-14			0.02347
Age_41-50_FEV1				0.09688	0.1485	0.4071	1.00								FEV1_14+
Age_51-60_FEV1					0.5769	0.5348	0.75
Age_61-70_FEV1						0.2342	0.50			Gender	F_Tiffeneau	M_Tiffeneau
Age_71-80_FEV1							1.00			F_Tiffenau		0.159			Days in hospital	Tiffeneau_0-7	Tiffeneau_8-14	Tiffeneau_14+
Age_81-90_FEV1										M_Tiffenau					Tiffeneau_0-7		0.3305	1.00
															Tiffeneau_8-14			0.08143
Age	Age_21-30_Tiffeneau	Age_31-40_Tiffeneau	Age_41-50_Tiffeneau	Age_51-60_Tiffeneau	Age_61-70_Tiffeneau	Age_71-80_Tiffeneau	Age_81-90_Tiffeneau								Tiffeneau_14+
Age_21-30_Tiffeneau		0.1875	0.8125	0.04688	0.3125	0.875	0.25
Age_31-40_Tiffeneau			0.2324	0.4238	0.7646	0.7344	1.00			Gender	F_DLCO	M_DLCO
Age_41-50_Tiffeneau				0.3764	0.1073	0.09058	0.25			F_DLCO		0.875			Days in hospital	DLCO_0-7	DLCO_8-14	DLCO_14+
Age_51-60_Tiffeneau					0.4496	0.8536	0.25			M_DLCO					DLCO_0-7		0.25	0.09771
Age_61-70_Tiffeneau						0.3028	0.25								DLCO_8-14			0.1321
Age_71-80_Tiffeneau							1.00								DLCO_14+
Age_81-90_Tiffeneau
Age	Age_21-30_DLCO	Age_31-40_DLCO	Age_41-50_DLCO	Age_51-60_DLCO	Age_61-70_DLCO	Age_71-80_DLCO	Age_81-90_DLCO
Age_21-30_DLCO		0.5	0.6131	0.5123	0.9424	0.3036	1.00
Age_31-40_DLCO			0.5156	0.5701	0.3856	0.06667	0.5
Age_41-50_DLCO				0.9403	0.5062	0.01587	0.3489
Age_51-60_DLCO					0.3995	0.008596	0.305
Age_61-70_DLCO						0.09919	0.6881
Age_71-80_DLCO							0.75
Age_81-90_DLCO
