# Supplementary material for: Co-Morbidity Clusters in Post-COVID-19 Syndrome
Source: J Clin Med. 2024 Mar 2;13(5):1457. doi: 10.3390/jcm13051457 (PMC10934165; doi:10.3390/jcm13051457)
Supplement: Supplementary file 1 [file jcm-13-01457-s001.zip › Table S2.xlsx]

## Sheet: sympt_var
Supplementary table S2: Combination of symptoms in patient cohort
Symptom combination										Male			Female
Pulmo	Neuro	ENT	Cardio	Musc	Psy	Gastro	Derma	Other	No. of symptoms	No. of patients	Age (mean)	SD	No. of patients	Age (mean)	SD	No. Of patients
x	0	0	0	0	0	0	0	0	1	4	58.50	6.45	3	47.67	8.96	7
0	x	0	0	0	0	0	0	0	1	1	40	N.a.	-	-	-	1
0	0	x	0	0	0	0	0	0	1	-	-	-	1	50	N.a.	1
0	0	0	x	0	0	0	0	0	1	1	47	N.a.	-	-	-	1
0	0	0	0	x	0	0	0	0	1	1	68	N.a.	2	76.50	13.44	3
0	0	0	0	0	x	0	0	0	1	1	59	N.a.	-	-	-	1
x	x	0	0	0	0	0	0	0	2	2	54.50	2.12	2	62.50	7.78	4
x	0	x	0	0	0	0	0	0	2	1	67	N.a.	4	61.25	5.38	5
x	0	0	x	0	0	0	0	0	2	-	-	-	1	33	N.a.	1
x	0	0	0	x	0	0	0	0	2	-	-	-	1	66	N.a.	1
x	0	0	0	0	0	x	0	0	2	-	-	-	1	40	N.a.	1
0	0	x	x	0	0	0	0	0	2	1	67	N.a.	-	-	-	1
0	x	x	0	0	0	0	0	0	2	-	-	-	1	61	N.a.	1
0	x	0	0	x	0	0	0	0	2	1	48	N.a.	1	48	N.a.	2
0	x	0	x	0	0	0	0	0	2	1	37	N.a.	-	-	-	1
0	0	x	0	x	0	0	0	0	2	-	-	-	1	53	N.a.	1
x	x	x	0	0	0	0	0	0	3	1	54	N.a.	1	60	N.a.	2
x	x	0	x	0	0	0	0	0	3	1	68	N.a.	3	60.33	11.24	4
x	x	0	0	x	0	0	0	0	3	1	61	N.a.	-	-	-	1
x	x	0	0	0	x	0	0	0	3	1	57	N.a.	-	-	-	1
x	0	x	x	0	0	0	0	0	3	-	-	-	1	62	N.a.	1
x	0	x	0	0	0	x	0	0	3	-	-	-	1	49	N.a.	1
x	0	0	x	x	0	0	0	0	3	1	57	N.a.	-	-	-	1
0	x	x	x	0	0	0	0	0	3	-	-	-	1	38	N.a.	1
0	x	x	0	x	0	0	0	0	3	-	-	-	1	44	N.a.	1
0	x	0	0	x	x	0	0	0	3	-	-	-	1	60	N.a.	1
x	x	x	0	0	x	0	0	0	4	1	68	N.a.	1	43		2
x	x	x	0	0	0	x	0	0	4	1	53	N.a.	-	-	-	1
x	x	0	x	x	0	0	0	0	4	1	59	N.a.	1	50	N.a.	2
x	x	0	x	0	0	0	0	x	4	-	-	-	1	49	N.a.	1
x	0	0	x	x	0	x	0	0	4	1	59	N.a.	-	-	-	1
x	0	x	0	x	x	0	0	0	4	1	61	N.a.	-	-	-	1
x	0	x	0	0	x	x	0	0	4	-	-	-	2	51	0	2
0	x	x	x	x	0	0	0	0	4	-	-	-	1	27	N.a.	1
0	x	x	0	x	0	x	0	0	4	-	-	-	1	56	N.a.	1
x	x	x	x	x	0	0	0	0	5	-	-	-	2	47	26.87	2
x	x	x	x	0	x	0	0	0	5	1	62	N.a.	1	37		2
x	x	x	x	0	0	0	x	0	5	1	47	N.a.	-	-	-	1
x	x	x	0	x	x	0	0	0	5	1	74	N.a.	-	-	-	1
x	x	0	x	x	x	0	0	0	5	-	-	-	1	55	N.a.	1
0	x	0	x	x	x	x	0	0	5	-	-	-	1	62	N.a.	1
x	x	x	x	x	x	0	0	0	6	-	-	-	1	43	N.a.	1
x	x	x	x	x	0	x	0	0	6	-	-	-	2	59	21.21	2
x	x	x	0	x	x	x	0	0	6	-	-	-	1	76	N.a.	1
x	x	0	x	0	x	x	x	0	6	1	70	N.a.	-	-	-	1
0	x	x	x	x	x	x	x	0	6	1	39	N.a.	-	-	-	1
x	x	x	x	x	x	x	0	0	7	1	52	N.a.	2	70	9.90	3
x	x	x	0	x	x	x	x	0	7	-	-	-	1	72	N.a.	1
x	x	0	0	x	x	x	x	x	7	-	-	-	1	62	N.a.	1
x	x	x	x	x	x	x	x	0	8	-	-	-	2	64.50	4.95	2
x	x	x	x	x	x	x	0	x	8	-	-	-	1	73	N.a.	1
