# Supplementary material for: Co-Morbidity Clusters in Post-COVID-19 Syndrome
Source: J Clin Med. 2024 Mar 2;13(5):1457. doi: 10.3390/jcm13051457 (PMC10934165; doi:10.3390/jcm13051457)
Supplement: Supplementary file 1 [file jcm-13-01457-s001.zip › Table S3.xlsx]

## Sheet: Smoking Data
Patient ID	Age	Gender	Smoking	Smoking history	Quit smoking	Active smoker	No. of affected organs
PatientNo1	57	male	N.A.				3
PatientNo2	73	female	Quit	30 years	N.A.	No	8
PatientNo3	70	female	N.A.				3
PatientNo4	48	female	N.A.				3
PatientNo5	60	male	N.A.				1
PatientNo6	56	female	N.A.				4
PatientNo7	61	female	N.A.				8
PatientNo8	66	female	N.A.				2
PatientNo9	47	male	N.A.				1
PatientNo10	63	female	No				3
PatientNo11	68	male	N.A.				4
PatientNo12	62	female	Quit	for 20 years	12 years ago	No	7
PatientNo13	76	female	No				6
PatientNo14	68	female	N.A.				2
PatientNo15	61	male	N.A.				3
PatientNo16	67	male	Quit	for 40 years	4 years ago	No	2
PatientNo17	54	male	Quit	for 7 years	1 years ago	No	1
PatientNo18	53	male	Quit	for 30 years	3 years ago	No	4
PatientNo19	74	male	N.A.				5
PatientNo20	67	male	Quit	for 10 years	42 years ago	No	2
PatientNo21	37	female	N.A.				5
PatientNo22	48	female	N.A.				2
PatientNo23	55	female	N.A.				5
PatientNo24	68	female	Quit	for 20 years	7 years ago	No	8
PatientNo25	61	female	N.A.				2
PatientNo26	27	female	No				4
PatientNo27	68	male	Yes	20 cigarettes per day		Yes	3
PatientNo28	60	female	N.A.				3
PatientNo29	40	female	N.A.				2
PatientNo30	63	female	N.A.				7
PatientNo31	66	female	N.A.				5
PatientNo32	61	male	N.A.				4
PatientNo33	28	female	No				5
PatientNo34	44	male	Quit	for 10 years	7 years ago	No	2
PatientNo35	42	female	No				1
PatientNo36	62	female	No				2
PatientNo37	57	male	Quit	N.A.	1.5 years ago	No	3
PatientNo38	44	female	N.A.				6
PatientNo39	43	female	No				6
PatientNo40	67	male	Quit	for 40 years	1.5 years ago	No	1
PatientNo41	62	female	No				5
PatientNo42	53	female	Quit	N.A.	25 years ago	No	2
PatientNo43	51	female	N.A.				4
PatientNo44	40	male	N.A.				1
PatientNo45	77	female	N.A.				7
PatientNo46	59	male	N.A.				4
PatientNo47	62	male	N.A.				5
PatientNo48	67	female	N.A.				1
PatientNo49	39	male	N.A.				6
PatientNo50	58	female	N.A.				1
PatientNo51	54	female	N.A.				2
PatientNo52	51	female	N.A.				4
PatientNo53	62	female	N.A.				2
PatientNo54	62	female	No				3
PatientNo55	43	female	N.A.				4
PatientNo56	57	female	N.A.				2
PatientNo57	74	female	N.A.				6
PatientNo58	72	female	N.A.				7
PatientNo59	48	male	N.A.				2
PatientNo60	59	male	Quit	for 15 years	25 years ago	No	1
PatientNo61	53	male	N.A.				1
PatientNo62	52	male	Quit	N.A.	5 years ago	No	7
PatientNo63	50	female	N.A.				1
PatientNo64	38	female	N.A.				3
PatientNo65	60	female	N.A.				3
PatientNo66	59	male	No				4
PatientNo67	37	male	No				2
PatientNo68	43	female	N.A.				1
PatientNo69	67	female	N.A.				2
PatientNo70	47	male	N.A.				2
PatientNo71	33	female	N.A.				2
PatientNo72	47	male	N.A.				5
PatientNo73	49	female	N.A.				4
PatientNo74	50	female	N.A.				4
PatientNo75	54	male	N.A.				3
PatientNo76	44	female	No				3
PatientNo77	49	female	No				3
PatientNo78	86	female	N.A.				1
PatientNo79	68	male	N.A.				1
PatientNo80	70	male	Quit	for 30 years	N.A.	No	6

## Sheet: Vaccination data
Patient ID	Age	Gender	Vaccination	Before Infection	After Infection	Booster	No. of affected organs
PatientNo1	57	male	No	-	-	-	3
PatientNo2	73	female	Yes	-	+	-	8
PatientNo3	70	female	Yes	+	-	-	3
PatientNo4	48	female	Yes	-	+	-	3
PatientNo5	60	male	No	-	-	-	1
PatientNo6	56	female	No	-	-	-	4
PatientNo7	61	female	No	-	-	-	8
PatientNo8	66	female	No	-	-	-	2
PatientNo9	47	male	Yes	-	+	-	1
PatientNo10	63	female	Yes	-	+	-	3
PatientNo11	68	male	No	-	-	-	4
PatientNo12	62	female	No	-	-	-	7
PatientNo13	76	female	No	-	-	-	6
PatientNo14	68	female	No	-	-	-	2
PatientNo15	61	male	Yes	+	-	-	3
PatientNo16	67	male	Yes	+	-	-	2
PatientNo17	54	male	Yes	+	-	-	1
PatientNo18	53	male	No	-	-	-	4
PatientNo19	74	male	No	-	-	-	5
PatientNo20	67	male	No	-	-	-	2
PatientNo21	37	female	No	-	-	-	5
PatientNo22	48	female	No	-	-	-	2
PatientNo23	55	female	No	-	-	-	5
PatientNo24	68	female	No	-	-	-	8
PatientNo25	61	female	No	-	-	-	2
PatientNo26	27	female	Yes	-	+	-	4
PatientNo27	68	male	No	-	-	-	3
PatientNo28	60	female	Yes	-	+	-	3
PatientNo29	40	female	No	-	-	-	2
PatientNo30	63	female	No	-	-	-	7
PatientNo31	66	female	No	-	-	-	5
PatientNo32	61	male	No	-	-	-	4
PatientNo33	28	female	Yes	-	+	-	5
PatientNo34	44	male	Yes	-	+	+	2
PatientNo35	42	female	No	-	-	-	1
PatientNo36	62	female	No	-	-	-	2
PatientNo37	57	male	Yes	-	+	-	3
PatientNo38	44	female	No	-	-	-	6
PatientNo39	43	female	No	-	-	-	6
PatientNo40	67	male	No	-	-	-	1
PatientNo41	62	female	No	-	-	-	5
PatientNo42	53	female	No	-	-	-	2
PatientNo43	51	female	No	-	-	-	4
PatientNo44	40	male	Yes	-	+	-	1
PatientNo45	77	female	No	-	-	-	7
PatientNo46	59	male	Yes	-	+	-	4
PatientNo47	62	male	No	-	-	-	5
PatientNo48	67	female	Yes	-	+	-	1
PatientNo49	39	male	Yes	-	+	+	6
PatientNo50	58	female	No	-	-	-	1
PatientNo51	54	female	No	-	-	-	2
PatientNo52	51	female	Yes	-	+	-	4
PatientNo53	62	female	Yes	-	+	-	2
PatientNo54	62	female	Yes	+	-	-	3
PatientNo55	43	female	No	-	-	-	4
PatientNo56	57	female	Yes	-	+	-	2
PatientNo57	74	female	Yes	-	+	-	6
PatientNo58	72	female	Yes	-	+	-	7
PatientNo59	48	male	No	-	-	-	2
PatientNo60	59	male	No	-	-	-	1
PatientNo61	53	male	No	-	-	-	1
PatientNo62	52	male	Yes	-	+	+	7
PatientNo63	50	female	Yes	-	+	-	1
PatientNo64	38	female	Yes	-	+	-	3
PatientNo65	60	female	Yes	-	+	-	3
PatientNo66	59	male	Yes	-	+	-	4
PatientNo67	37	male	Yes	-	+	-	2
PatientNo68	43	female	Yes	-	+	-	1
PatientNo69	67	female	Yes	-	+	-	2
PatientNo70	47	male	No	-	-	-	2
PatientNo71	33	female	Yes	+	-	-	2
PatientNo72	47	male	Yes	-	+	-	5
PatientNo73	49	female	Yes	-	+	-	4
PatientNo74	50	female	Yes	-	+	-	4
PatientNo75	54	male	No	-	-	-	3
PatientNo76	44	female	No	-	-	-	3
PatientNo77	49	female	Yes	-	+	-	3
PatientNo78	86	female	No	-	-	-	1
PatientNo79	68	male	No	-	-	-	1
PatientNo80	70	male	No	-	-	-	6
