# Supplementary material for: Co-Morbidity Clusters in Post-COVID-19 Syndrome
Source: J Clin Med. 2024 Mar 2;13(5):1457. doi: 10.3390/jcm13051457 (PMC10934165; doi:10.3390/jcm13051457)
Supplement: Supplementary file 1 [file jcm-13-01457-s001.zip › Table S4.xlsx]

## Sheet: Munka1
		Table S4: Clinical severity spectrum versus functional lung parameters
		Variable	Presymptomatic n=45	Mild n=17	Moderate n=12	Severe n=6
		Age	53.77±12.83	55.29±10.62	63.331±6.11	63.16±10.76
		Gender (female)	66.66	52.94	50.00	66.66
		Active or current smoker status	17.77	8.82	0.00	66.66
		FEV1 low	8.89	11.76	25.00	16.67
		Tiffeneau-index low	53.33	35.29	50.00	33.33
		Missing FEV1 data	8.89	5.89	25.00	33.33
		Missing Tiffeneau-index data	15.56	11.76	25.00	33.33
